# Supplementary material for: Designing a Pest and Disease Outbreak Warning System for Farmers, Agronomists and Agricultural Input Distributors in East Africa
Source: Insects. 2022 Feb 26;13(3):232. doi: 10.3390/insects13030232 (PMC8948835; doi:10.3390/insects13030232)
Supplement: Supplementary file 1 [file insects-13-00232-s001.zip]

Archive with 1 entries (1 files):
- insects-1520188-supplementary.pdf
